# Supplementary material for: LincRNA ZNF529-AS1 inhibits hepatocellular carcinoma via FBXO31 and predicts the prognosis of hepatocellular carcinoma patients
Source: BMC Bioinformatics. 2023 Feb 17;24:54. doi: 10.1186/s12859-023-05189-0 (PMC9938568; doi:10.1186/s12859-023-05189-0)
Supplement: Supplementary file 2 — Additional file 2. Supplementary table 1-table 2. [file 12859_2023_5189_MOESM2_ESM.zip]

Archive with 3 entries (2 files):
- Supplementary Table/
- Supplementary Table/Supplementary Table 1.docx
- Supplementary Table/Supplementary Table 2.docx
